# Supplementary material for: Improvement of Docetaxel Efficacy through Simultaneous Blockade of Transcription Factors NF-κB and STAT-3 Using Pentoxifylline and Stattic in Prostate Cancer Cells
Source: Curr Issues Mol Biol. 2024 Sep 14;46(9):10140–59. doi: 10.3390/cimb46090605 (PMC11431379; doi:10.3390/cimb46090605)
Supplement: Supplementary file 1 [file cimb-46-00605-s001.zip]

Archive with 1 entries (1 files):
- cimb-3172609-supplementary.pdf
